# Supplementary material for: The majority are not performing home-exercises correctly two weeks after their initial instruction—an assessor-blinded study
Source: PeerJ. 2015 Jul 21;3:e1102. doi: 10.7717/peerj.1102 (PMC4517955; doi:10.7717/peerj.1102)
Supplement: Supplemental Information 2 [file peerj-03-1102-s002.xlsx]

## Sheet: Ark1
ID	90 Abduktion	30 Scapulae Plane motion	hip width between feet	Pre-tension in band	Good posture.	Palm of hand facing floor.	Small elbow flexion		Age	Gender (=man)
S1	x	x	x	x	x	x	x		24
S2	x	x	x	x	x	x	x		24
S3
S4	x	%	x	x	x	x	x		20	x
S5	x	x	x	x	x	x	x		21	x
S6	x	x	x	x	x	x	x		23	x
S7	x	x	%	x	x	x	%		26	x
S8	%	x	x	x	x	x	%		24
S9	x	x	x	x	x	x	x		24
S10	%	x	x	x	x	x	x		24
S11	x	x	x	x	x	x	x		23	x
S12	x	x	x	x	x	x	%		23
S13	x	%	x	%	x	x	x		24
S14	x	%	x	x	x	x	x		24	x
S15	x	x	%	x	x	x	x		22
S16	x	x	x	x	x	x	%		22	x
S17
S18	x	x	x	x	x	%	x		24
S19	%	x	x	x	x	x	%		23
S20	%	x	x	x	x	x	%		23
S21	x	x	x	x	x	x	x		25
S22	x	x	x	x	x	x	x		27
S23	x	x	x	x	x	x	x		25
S24	x	x	x	x	x	x	x		25	x
S25	x	x	x	x	x	x	%		26
S26	x	x	x	x	x	x	x		24
S27	x	x	x	x	x	x	x		26	x
S28	x	%	x	x	x	x	x		23
S29	x	x	%	x	x	x	%		21	x
S30	x	x	x	x	x	x	x		24
S31	%	x	x	x	x	x	%		23
S32
